# Supplementary material for: Multi-modal investigation reveals pathogenic features of diverse DDX3X missense mutations
Source: PLoS Genet. 2025 Jan 21;21(1):e1011555. doi: 10.1371/journal.pgen.1011555 (PMC11771946; doi:10.1371/journal.pgen.1011555)
Supplement: S1 Table — (XLSX) [file pgen.1011555.s001.xlsx]

## Sheet: Sheet1
Source paper	Patient ID	Nucleotide Change	Amino Acid Change	Inheritance Pattern	Mutation Type	Age of last assessment	Gender	Percentile	OFC	Corpus Callosum	Cortex (PMG)	White Matter Volume	Ventricles	Key-hole temporal horns	Seizures	Seizure Description	Cognitive & Behavioral Testing	SIFT	PolyPhen-2	Vineland Total Score	SRS Total T score	SCQ Total Score	CBCL Total Problems Score	Scaled CADD score	ACMG criteria	Dysmorphic facial feature	Tone	Scoliosis	Eye and Vision Findings	Eye and Vision Findings Description	Auditory	Auditory Description	Cardiac	Cardiac Description	Miscellaneous
1. Snijders-Blok, et al., 2015	Individual 8	c.977G>A	p.Arg326His	Heterozygous, de novo	missense	13	Female		No microcephaly		Present (cortical malformation)						Severe ID	not tolerated	probably damaging							cleft lip or palate	hypotonia	present	present
2. Lennox, Hoye et al., 2020	1090-0	977G>A	Arg326His	Heterozygous, de novo	missense	11	female	3%ile	108mo OFC 49.6cm	Complete ACC	Bilateral frontal PMG	Decreased	Enlarged	Present	none			not tolerated	probably damaging	20	67	21	49				hypertonia	present	present	CVI	normal		normal		precocious puberty
2. Lennox, Hoye et al., 2020	3188-0	977G>A	Arg326His	Heterozygous, de novo	missense	7	female	2%ile	Birth microcephaly	Thin posteriorly	Bilateral frontal PMG	Decreased	Enlarged	Present	none			not tolerated	probably damaging	NA	NA	NA	NA				hypotonia	present	present	optic nerve hypoplasia	NA		NA
2. Lennox, Hoye et al., 2020	3437-0	977G>A	Arg326His	Heterozygous, de novo	missense	9	female	17%ile	119mo OFC 50.9cm	Thin posteriorly	Bilateral frontal PMG	Normal	Normal	Normal	none		ASD, stereotypies (rocking and flapping)	not tolerated	probably damaging	NA	NA	NA	NA				mixed hypertonia and hypotonia	none	present	esotropia, oculocutaneous albinism, pseudophakia of R eye	normal		normal
1. Snijders-Blok, et al., 2015	Individual 1	c.1126C>T	p.Arg376C	Heterozygous, de novo	missense	4	female		No microcephaly							+/-	Severe ID	not tolerated	probably damaging								hypotonia		present						Movement disorder, joint hyperlaxity, skin abnormality
1. Snijders-Blok, et al., 2015	Individual 3	c.1126C>T	p.Arg376C	Heterozygous, de novo	missense	8	female		No microcephaly								Severe ID	not tolerated	probably damaging																Movement disorder, joint hyperlaxity, precociuos puberty
1. Snijders-Blok, et al., 2015	Individual 29	c.1126C>T	p.Arg376C	Heterozygous, de novo	missense	3	female		No microcephaly				Enlarged				Mild ID	not tolerated	probably damaging								hypotonia
2. Lennox, Hoye et al., 2020	2612-0	1126C>T	Arg376Cys	Heterozygous, de novo	missense	5	female	38%ile	24mo OFC 47cm	Thin posteriorly	Not Present	Normal	Normal	Normal	none		impulse control problems, self injurious behavior	not tolerated	probably damaging	62	66	13	57				mixed hypertonia and hypotonia	none	normal		normal		normal
2. Lennox, Hoye et al., 2020	2839-0	1126C>T	Arg376Cys	Heterozygous, de novo	missense	9	female	40%ile, 83%ile, 62%ile	10mo OFC 44.3cm, 14mo OFC 46.8cm, 102mo OFC 52.1cm	Thin posteriorly	Not Present	Decreased	Normal	Present	Present	Age of onset: 48mo. Type: Generalized Tonic Clonic and Absence. Frequency: 3 GTC in 1 year. Medication: Lamactil and Diazepam as rescue medication	ASD	not tolerated	probably damaging	58	80	19	69				hypotonia	none	present	anomalous optic disc with temporal pallor and mild optic disc coloboma, intermittent exotropia of the left eye, delayed visual maturation	NA		normal		osteoporosis, dilated renal pelvis
2. Lennox, Hoye et al., 2020	2839-3	1126C>T	Arg376Cys	Heterozygous, de novo	missense	9	female	89%ile, 96%ile	14mo OFC 47.2cm, 102mo OFC 54.1cm	Thin posteriorly	Not Present	Decreased	Normal	Present	none			not tolerated	probably damaging	72	67	12	59				hypotonia	none	present	optic disc pallor, optic disc coloboma, mild exotropia	normal		normal		joint hyperlaxity, precocious puberty, multicystic dsyplastic right kidney with compensatory hypertrophy of left kidney
2. Lennox, Hoye et al., 2020	3186-0	1126C>T	Arg376Cys	Heterozygous, de novo	missense	NA	female		NA	Thin posteriorly	Not Present	Decreased	Normal	Present	NA			not tolerated	probably damaging	NA	NA	NA	NA				hypotonia	NA	normal		NA		NA		precocious puberty
3. Parra,et al., 2024	Patient 8	c.1126C>T	p.Arg376C	Heterozygous, de novo	missense	10	female		No microcephaly		Not present	Abnormal	Enlarged				ASD, Severe ID, anxiety, sensory behavioral abnormality, speech dyspraxia, aggressive behavior, self injurious behavior							28.4	PS3, PM1, PM2, PM5, PM6, PP3, PP5		hypotonia		present	strabismus, hyperopia					costipation, gastroesophageal reflux, recurrent infections, movement disorder, precocius puberty, skin abnormality
1. Snijders-Blok, et al., 2015	Individual 28	c.1463G>A	p.Arg488His	Heterozygous, de novo	missense	18	female	low weight	No microcephaly				Enlarged				Severe ID	not tolerated	possibly damaging							cleft lip or palate	hypotonia	present							skin abnormality
2. Lennox, Hoye et al., 2020	2497-0	1463G>A	Arg488His	Heterozygous, de novo	missense	19	female	50%ile	4mo OFC 40cm, 18mo OFC 46.5cm	Thin posteriorly	Not Present	Decreased	Enlarged	Normal	none		self-injurious behavior	not tolerated	possibly damaging	23	79	27	53				mixed hypertonia and hypotonia	present	normal		present	mild sensorineural hearing loss	present	VSD
2. Lennox, Hoye et al., 2020	2872-0	1463G>A	Arg488His	Heterozygous, de novo	missense	20	female	1%ile	9mo OFC 41cm	NA	NA	NA	NA	NA	none		ASD, anxiety, OCD, ADHD, impulse control problems, self injurious behavior	not tolerated	possibly damaging	42	67	17	67				hypotonia	present	present	strabismus	normal		present	double aortic arch with vascular ring and prolonged QT	cyclic vomitting
2. Lennox, Hoye et al., 2020	3181-0	1463G>A	Arg488His	Heterozygous, de novo	missense	19	female	29%ile	Birth OFC 34cm	Thick	Not Present	Normal	Normal	Normal	none	h/o febrile seizures brought on by emotiional shock, anxiety, constipation, and sunlight exposure		not tolerated	possibly damaging	NA	NA	NA	NA				mixed hypertonia and hypotonia	none	normal		normal		normal		neuroblastoma (Symptomatic in infancy. Treated with chemotherapy. Had a reoccurence followed by surgery. Disease free after 10 years)
2. Lennox, Hoye et al., 2020	1498-0	1463G>A	Arg488His	Heterozygous, de novo	missense	4	female	64%ile	9mo OFC 48.5cm	Partial ACC	Not Present	Decreased	Enlarged	Normal	none			not tolerated	possibly damaging	NA	NA	NA	NA				normal	none	normal		normal		normal		joint laxity, hypermobile
4. Wang, et al., 2018	Female 20	c.1595C>T	p.T532M	Heterozygous, de novo	missense		female											deleterious	probably damaging					33	Likely pathogenic, PS6, PM2, PP3
2. Lennox, Hoye et al., 2020	1954-0	1595C>T	Thr532Met	Heterozygous, de novo	missense	5	female	5%ile, 4%ile, 9%ile	29mo OFC 45.5cm, 38mo OFC 46cm, 42mo OFC 47cm	Thin posteriorly	Bilateral perisylvian PMG	Decreased	Normal	Normal	Present	Had one seizure	ASD	not tolerated	probably damaging	49	59	16	46				mixed hypertonia and hypotonia	none	present	CVI, esotropia	normal		normal		chronic lung disease
2. Lennox, Hoye et al., 2020	3072-0	1595C>T	Thr532Met	Heterozygous, de novo	missense	5	female	1%ile	60mo OFC 46.7cm	Thin posteriorly	Extensive frontal PMG, right worse than left, bilteral perisylvian PMG	Decreased	Normal	Normal	Present	Had one generalized tonic-clonic seizure		not tolerated	probably damaging	41	66	17	46				hypertonia	present	present	CVI, underdeveloped fovea	normal		normal
2. Lennox, Hoye et al., 2020	3462-0	1595C>T	Thr532Met	Heterozygous, de novo	missense	2	female	<1%ile	Birth OFC 30cm	Diffusely thin	Dysgyria in the perisylvian fissure	Decreased	Enlarged	Normal	none			not tolerated	probably damaging	NA	NA	NA	NA				mixed hypertonia and hypotonia	none	normal		normal		present	Congenital Tetralogy of Fallot: large VSD, overriding aorta, severe multi-level pulmonary stenosis, small PDA with low velocity left to right. Small PFO	imperforate anus with perineal fistula
2. Lennox, Hoye et al., 2020	3459-0	1595C>T	Thr532Met	Heterozygous, de novo	missense	14	female	1%ile	51mo OFC 46.3cm	NA	Low quality scan unable to determine if PMG present or absent	NA	NA	NA	none			not tolerated	probably damaging	NA	NA	NA	NA				mixed hypertonia and hypotonia	present	present	reoccurring alternating esotropia with A pattern, amblyopia right eye, anisometropic amblyopia of left eye, left eye blind	normal		present	Heart mumor with PFO and PDA (congenital)	anterior placed rectum, anal stenosis, small anus (stretched at 2-4mo resolved), small stature
References
1. Snijders Blok L, Madsen E, Juusola J, Gilissen C, Baralle D, Reijnders MR, Venselaar H, Helsmoortel C, Cho MT, Hoischen A, Vissers LE, Koemans TS, Wissink-Lindhout W, Eichler EE, Romano C, Van Esch H, Stumpel C, Vreeburg M, Smeets E, Oberndorff K, van Bon BW, Shaw M, Gecz J, Haan E, Bienek M, Jensen C, Loeys BL, Van Dijck A, Innes AM, Racher H, Vermeer S, Di Donato N, Rump A, Tatton-Brown K, P…
2. Lennox AL, Hoye ML, Jiang R, Johnson-Kerner BL, Suit LA, Venkataramanan S, Sheehan CJ, Alsina FC, Fregeau B, Aldinger KA, Moey C, Lobach I, Afenjar A, Babovic-Vuksanovic D, Bézieau S, Blackburn PR, Bunt J, Burglen L, Campeau PM, Charles P, Chung BHY, Cogné B, Curry C, D'Agostino MD, Di Donato N, Faivre L, Héron D, Innes AM, Isidor B, Keren B, Kimball A, Klee EW, Kuentz P, Küry S, Martin-Coigna…
3. Parra A, Pascual P, Cazalla M, Arias P, Gallego-Zazo N, San-Martín EA, Silván C, Santos-Simarro F; Spanish OverGrowth Registry Initiative (SOGRI); Nevado J, Tenorio-Castano J, Lapunzina P. Genetic and phenotypic findings in 34 novel Spanish patients with DDX3X neurodevelopmental disorder. Clin Genet. 2024 Feb;105(2):140-149. doi: 10.1111/cge.14440. Epub 2023 Oct 30. PMID: 37904618.
4. Wang X, Posey JE, Rosenfeld JA, Bacino CA, Scaglia F, Immken L, Harris JM, Hickey SE, Mosher TM, Slavotinek A, Zhang J, Beuten J, Leduc MS, He W, Vetrini F, Walkiewicz MA, Bi W, Xiao R, Liu P, Shao Y, Gezdirici A, Gulec EY, Jiang Y, Darilek SA, Hansen AW, Khayat MM, Pehlivan D, Piard J, Muzny DM, Hanchard N, Belmont JW, Van Maldergem L, Gibbs RA, Eldomery MK, Akdemir ZC, Adesina AM, Chen S, Le…
