# Supplementary material for: Multi-modal investigation reveals pathogenic features of diverse DDX3X missense mutations
Source: PLoS Genet. 2025 Jan 21;21(1):e1011555. doi: 10.1371/journal.pgen.1011555 (PMC11771946; doi:10.1371/journal.pgen.1011555)
Supplement: S2 Table — (XLSX) [file pgen.1011555.s002.xlsx]

## Sheet: READ ME
Transcriptomic Processed datasets
samples:	No virus (Negative control), WT, R326H, R376C, R488H, T532M
Columns description:
	Gene ID	from NCBI
	log2Fold Change	Fold change of the sample normalized on negative control
	pvalue	p value of the sample normalized on negative control

## Sheet: Normalized value
R326H				R376C				R488H				T532M
Gene ID	log2FoldChange	pvalue		Gene ID	log2FoldChange	pvalue		Gene ID	log2FoldChange	pvalue		Gene ID	log2FoldChange	pvalue
Pla2g4b	9.28565	0.00182121		Pla2g4b	9.27168	5.8823e-06		Pla2g4b	8.28565	0.000182121		Pla2g4b	9.69693	3.95152e-06
Prl8a9	7.10612	0.0105425		Psg17	4.42173	4.52688e-05		Gsta1	3.16915	0.000443016		Fam110c	4.71658	5.52732e-06
Fabp4	6.69548	6.3652E-06		Fam110c	3.3152	0.000447085		Cst6	2.49696	0.00118887		Psg17	4.63423	0.000155426
Muc19	6.4406	0.000177499		Ddx3y	3.04318	1.49698e-05		Ddx3y	2.4085	0.000612469		Sprr1a	4.28189	0.00172191
Areg	6.36923	1.52039E-07		Car6	3.00729	0.000862302		Gsta3	2.27793	0.000149583		Tfpi2	4.26999	0.000223593
Serpinb9b	6.34194	5.05483E-06		Mmp13	2.9052	1.61872e-05		Lif	2.27023	4.19086e-06		Gm10639	4.20097	0.00251993
Fam110c	6.12821	2.39585E-08		Cst6	2.54375	0.000949437		Mmp13	2.23421	0.000939306		Areg	3.90018	0.000946178
Gm10639	5.87919	3.61868E-05		St14	2.53837	5.17392e-06		St14	2.1214	0.000161552		Mmp10	3.82429	0.000949605
Tuba8	5.80251	0.000557686		Mmp12	2.53289	0.000100764		Mmp12	2.0951	0.00140252		Car6	3.79113	0.000229564
Ereg	5.7816	4.44797E-07		Mmp1b	2.49041	0.000449906		Angpt2	1.91792	7.13076e-06		Ereg	3.78723	0.000572693
Anxa8	5.68822	2.2269E-05		Lif	2.2929	3.34625e-06		Dhh	1.91425	0.000698292		Anxa8	3.74327	0.00373748
Robo4	5.6328	0.000227606		Krt8	2.21414	2.07733e-05		Npr1	1.83302	0.00100143		Ly6a	3.71721	0.00011005
Hoxb9	5.61006	0.00131356		Tgtp1	2.19899	0.000370383		Abcb1b	1.74158	0.000403993		Fam83f	3.65252	0.000204008
Tfpi2	5.59706	5.75353E-06		Gsta3	2.17718	0.000311817		Hlx	1.73495	0.000215144		Mmp13	3.60594	3.97808e-06
Psg17	5.59176	2.10426E-05		Abcb1b	2.01159	4.13915e-05		Eda2r	1.70137	1.51812e-09		Fosl1	3.48886	5.93818e-05
Tnfsf18	5.50689	0.000244372		Fam198b	1.98995	0.000211623		Perp	1.67313	0.000169601		Gsta1	3.46934	0.00104644
Dhrs9	5.4895	0.000143263		Phlda3	1.98584	1.99259e-06		Trim30a	1.66543	1.01317e-08		Cst6	3.34278	0.000197172
Mmp10	5.46949	8.64765E-06		Apol9a	1.98196	0.000333646		Phlda3	1.61149	2.50039e-07		Zfp750	3.32685	7.69254e-05
Ddx3y	5.34107	6.57905E-10		Calhm2	1.95556	0.000784579		Cdkn1a	1.60186	2.2314e-08		Mmp1b	3.2972	7.82524e-05
Fosl1	5.16576	1.9367E-08		Apol9b	1.95329	4.60994e-06		Itgb4	1.57037	4.39151e-07		Klrg2	3.27478	0.00112386
Tmem236	5.14955	0.000458471		Atf3	1.95058	4.21395e-05		Ano3	1.52864	2.15692e-06		Gsta3	3.27169	2.9352e-06
Gsta1	5.04904	5.02932E-06		Gm11974	1.9435	4.31269e-07		Mapkapk3	1.50741	1.12613e-05		Mmp1a	3.22972	0.00126548
Mmp13	5.03338	1.97513E-09		Angpt2	1.9367	0.000813362		Podn	1.50275	0.000568746		Mmp12	3.21537	2.90973e-05
Wfdc1	4.99057	0.00143688		Mapkapk3	1.93389	3.00481e-05		Ass1	1.48361	0.00044652		Ddx3y	3.15266	0.000160994
Slfn3	4.96164	0.000340414		Bdnf	1.92545	2.63818e-05		Kcnj4	1.46958	9.72906e-06		St14	3.12291	2.36288e-06
Fam83f	4.94641	2.6969E-06		Samd9l	1.92482	4.00441e-05		Spry4	1.45078	0.0005483		Plau	3.01491	0.00198351
Prnd	4.85034	0.00985666		Zbp1	1.90594	0.000436382		Ccng1	1.37684	3.29824e-07		Gprc5a	3.00829	0.00146756
Mmp12	4.83185	2.56749E-09		Ccng1	1.9047	1.89992e-07		Pqlc3	1.37547	1.5278e-07		Gdf15	2.99719	2.02793e-06
Mmp1b	4.78796	7.84008E-08		Tnfrsf10b	1.88186	1.83105e-05		Arap2	1.35221	0.000140948		Lif	2.94916	6.52982e-07
Mmp1a	4.66291	1.50308E-05		Arap2	1.8598	0.00012935		Cox6b2	1.33936	5.06e-06		Sncg	2.94425	0.000311443
Psg20	4.60317	0.00795891		Gdf15	1.85196	0.00051967		Cbr3	1.32341	0.000226164		Tgtp1	2.92914	7.52322e-05
Ly6a	4.50053	2.37146E-05		Isg15	1.81744	3.72832e-16		Oas1a	1.30867	2.21612e-08		Foxq1	2.88047	0.00380205
Msln	4.49031	0.000367196		Itgb4	1.81621	3.71486e-09		Bhlhe41	1.27818	5.83176e-05		Mmp3	2.86162	0.00105088
Cst6	4.46454	4.48969E-06		Gpnmb	1.81179	0.000417028		Fam212b	1.27616	6.98747e-07		Aqp3	2.85164	0.000788293
Soat2	4.46048	0.000150312		Ddx60	1.79902	2.63812e-06		Ephx1	1.2473	0.000145141		Hhex	2.83689	0.000414806
Mall	4.44809	0.00699649		Ephx1	1.79865	7.61491e-05		Gm15417	1.24208	8.71427e-05		Esm1	2.8357	0.00392216
Plau	4.38457	3.10986E-05		Irgm2	1.79302	2.24977e-05		Gbp3	1.21592	2.03661e-10		Plac8	2.82738	0.0032374
Lif	4.38345	4.53224E-12		Oasl1	1.79289	2.2912e-08		Slfn8	1.2135	0.000337361		Krt8	2.80886	8.49914e-06
Gprc5a	4.38001	1.40073E-05		Pqlc3	1.7925	8.69576e-07		Ace	1.21233	0.000157835		Cdh5	2.7984	0.000565173
Gsta3	4.36442	9.35226E-09		Bhlhe41	1.7892	5.05632e-05		Gm11974	1.20734	2.54795e-05		Sfn	2.77302	0.000964748
St14	4.34904	1.1158E-09		Slfn5	1.78408	0.000129612		Dcxr	1.20111	7.73471e-05		Tcea3	2.76669	0.00129402
Gm14137	4.28353	0.000474848		Myo5c	1.78287	1.06704e-05		Ddx60	1.19174	1.69786e-05		Msr1	2.74611	0.00194139
Mmp3	4.23366	7.22357E-06		Frrs1	1.78042	0.00062237		Dusp5	1.19147	0.00104972		Pla1a	2.73729	0.00182729
Gdf15	4.22236	5.70985E-10		Bdkrb2	1.77973	0.000671253		Oasl2	1.19035	5.9375e-10		Sprr2g	2.71567	0.000721775
Dnmt3l	4.22171	0.00453307		Psmb8	1.74094	2.70056e-05		Dhx58	1.17522	0.000486747		Krt19	2.71393	0.00079514
Itga2	4.1924	8.25371E-05		Iigp1	1.73204	0.000105898		Psmb8	1.17444	7.30501e-05		Zbp1	2.69985	3.63821e-05
Spp1	4.18855	1.15604E-06		Eda2r	1.73053	7.94373e-10		Irgm2	1.16786	0.00013284		Spp1	2.69892	0.000797963
Nipal1	4.14552	1.29045E-05		Lgals3bp	1.72874	4.25853e-06		Rsad2	1.16683	9.68659e-13		Gjb3	2.68114	0.00147785
Pou2af1	4.1216	0.00126642		Tnnc1	1.72193	0.000497741		Zfp365	1.1563	3.97107e-06		Jph2	2.67822	0.00122112
Klrg2	4.10101	0.000253722		Ggta1	1.71563	2.10947e-06		Atf3	1.14927	0.00125658		Slfn10-ps	2.63718	0.000880851
Cdh5	4.09839	3.25586E-06		Cebpb	1.71382	0.000500993		Igtp	1.14921	5.61874e-14		Nipal1	2.61919	0.00380954
Zfp750	4.08018	1.55359E-05		Zc3hav1	1.70166	1.69321e-09		Trim7	1.13156	0.000919905		Fxyd5	2.60541	0.000147468
Ptgs2	4.03399	3.21914E-06		Lgals3	1.69517	0.000672373		Rhbdf2	1.12909	0.000109027		Lgals3	2.58495	2.72025e-05
Rasl10a	3.99132	0.010821		Trim30a	1.69495	5.51538e-09		Slfn5	1.09403	0.00121353		Ptgs2	2.58261	0.00141477
Sfn	3.98641	1.29799E-05		Rhbdf2	1.6859	4.77783e-05		Irgm1	1.08991	1.17543e-13		Ass1	2.56768	9.51316e-07
Adamtsl5	3.96813	0.000646785		Podn	1.67733	0.000111992		Ptp4a3	1.08913	3.10923e-06		Pde8a	2.55768	3.32275e-05
Fxyd5	3.95306	9.07545E-08		Gbp9	1.67564	9.16613e-05		Hecw2	1.08908	0.000204226		Gpnmb	2.55476	6.23552e-05
Foxq1	3.93204	0.000324317		Parp14	1.67323	1.22218e-10		Parp10	1.07699	6.25926e-06		Oas1g	2.52826	0.00027088
Mocos	3.92522	0.000106559		Oasl2	1.66965	1.17507e-09		Pvt1	1.07016	0.000219113		Alox5	2.52807	0.000801904
Nkx6-1	3.89792	0.00330377		Gbp2	1.66201	0.000656476		Tap1	1.06904	4.25766e-09		Perp	2.51312	5.68021e-06
Espn	3.86695	0.00191372		Zfp365	1.65853	3.81323e-06		Ggta1	1.0674	3.20487e-05		Trim30a	2.50327	3.14918e-12
Chrna1	3.85991	0.000349146		Pvt1	1.658	6.24988e-05		Serpine2	1.06365	0.000733108		Kcne4	2.49814	0.00232692
Lgals3	3.84672	8.93545E-09		Rsad2	1.65508	1.6878e-12		Zc3hav1	1.05795	1.20575e-07		Ugt1a7c	2.49673	0.00133337
Tfec	3.83123	0.00374066		Gbp7	1.65466	1.03516e-08		Lgals3bp	1.05513	7.959e-05		Fas	2.49226	7.74623e-06
Aqp3	3.82982	4.56205E-05		Scn1b	1.64959	5.85249e-05		Ddit4l	1.0477	0.000158781		Agpat9	2.48545	0.00189442
Tead4	3.80047	4.68523E-05		Trim14	1.648	0.000638118		Scn1b	1.04634	0.000259422		Trim63	2.46756	0.00164564
Fgf21	3.76466	0.000858485		Ano3	1.64612	3.30316e-07		Slc19a2	1.03613	9.25348e-07		Atf3	2.44053	3.31974e-08
Tgtp1	3.74986	6.64509E-06		Gm15417	1.63045	0.000395305		Tmem117	1.01287	0.00125625		Epha2	2.43006	0.00181889
Esm1	3.73136	0.000667399		Slc5a3	1.6296	0.000183458		Adrb1	1.00289	0.000492652		Egr1	2.41824	0.0013642
Bdkrb2	3.7194	9.79315E-08		Smim3	1.62934	0.000529842		Parp12	1.00027	2.99122e-12		Pmaip1	2.41526	0.000175545
Cdsn	3.67584	0.00231328		Gbp3	1.62661	3.97929e-09		Neurod6	-1.00156	0.000747639		Cdkn1a	2.39442	3.69565e-11
Thbd	3.66479	1.57029E-06		Irgm1	1.62199	2.19213e-14		Lrrc17	-1.05284	0.00131355		Tnfrsf12a	2.38499	0.00153466
Agpat9	3.66264	2.38215E-05		Parp10	1.60884	3.2988e-06		Wnt8b	-1.05531	8.92461e-11		Tnnc1	2.38314	0.00012307
Hspb7	3.66145	0.00025828		Uap1l1	1.60258	0.00100661		Prelp	-1.12538	0.000260322		Vwa2	2.37125	0.000293737
Perp	3.65978	1.76215E-09		Perp	1.60113	0.000323627						Dhh	2.36409	0.000965504
Atf3	3.65919	2.45021E-14		Igtp	1.60109	7.06164e-13						Eda2r	2.36083	3.82916e-11
Alox5	3.65805	8.83603E-06		Cox6b2	1.60056	0.00019088						Abcb1b	2.35351	0.000162756
Hcrtr1	3.65758	0.00202554		Fam212b	1.59668	2.0207e-05						Pycard	2.34661	0.00280702
Sigirr	3.65251	0.00681248		Ace	1.59575	6.04457e-07						Podn	2.34618	1.89796e-05
Dusp9	3.6506	0.00010515		Tbc1d2	1.58717	0.000600543						Apol9b	2.34519	1.59897e-05
Arhgap22	3.63397	3.67505E-06		Cdkn1a	1.58207	3.3176e-08						Prrg4	2.34076	0.000532739
Sncg	3.6333	9.99498E-05		Tap1	1.57921	3.06837e-09						Ptgs1	2.33704	9.51003e-06
Epb4.2	3.62953	0.00827254		Dcxr	1.57441	0.000412003						Sprr2d	2.32658	0.000968133
Plin4	3.6253	0.0078136		Slc19a2	1.55913	5.28016e-07						Adamts14	2.32242	0.00025256
Gpnmb	3.61057	3.59578E-07		Tmem117	1.55484	0.000774433						Angpt2	2.31701	2.13676e-05
Gjb3	3.60968	0.000120401		Ptgs1	1.55352	0.000188013						Ano3	2.30999	1.91817e-08
Cdk18	3.60469	8.15832E-05		Polk	1.54407	2.80588e-06						Thbd	2.30325	0.00120682
Zbp1	3.58032	9.52957E-07		Tap2	1.53592	0.000192877						Rspo4	2.29638	0.00311051
Dhh	3.57311	4.94946E-06		Chchd10	1.52752	0.00085465						Layn	2.28425	0.000672762
Tnxb	3.57012	0.000216713		Hecw2	1.52022	0.00050741						Arhgap22	2.27732	0.00187661
Epha2	3.55195	3.64703E-05		Slco1c1	1.5178	0.0004637						Phlda3	2.25441	1.94825e-08
Npr1	3.54442	4.48391E-06		B2m	1.51281	1.15933e-05						Apol9a	2.24629	1.96258e-05
Osgin1	3.52743	5.5947E-06		Gas6	1.51227	9.5509e-06						Bdkrb2	2.24518	0.000858193
Rasef	3.5219	0.000913824		Prelp	-2.04873	0.000652428						Mapkapk3	2.2432	3.59101e-07
Fosb	3.49429	6.86535E-08										Itgb4	2.243	1.63442e-08
Pmaip1	3.48215	1.14185E-06										Npr1	2.23778	0.00183056
Anxa3	3.47532	4.01412E-09										Calhm2	2.23445	5.31831e-05
Trim63	3.46707	6.64703E-05										Klhdc7a	2.22623	0.000755652
Abcb1b	3.44616	5.53163E-07										Spink2	2.22247	0.00366077
Layn	3.44243	2.86071E-06										Ace	2.20417	9.63173e-08
Slfn10	3.4409	0.000128337										Gbp5	2.19909	0.00128217
Tcea3	3.43808	0.000524028										Tnfrsf23	2.19266	0.000842968
Nov	3.43692	1.55006E-05										Sgms2	2.1909	0.000201387
Pde8a	3.43037	8.08828E-07										Nov	2.18501	0.00295641
Ptgs1	3.42826	4.22858E-09										Cyp1a1	2.17838	0.000327896
Ngf	3.39657	0.000214721										Pqlc3	2.17794	1.1232e-10
Angpt2	3.38558	2.14404E-08										Apobr	2.16363	0.000170765
Cdkn2b	3.37627	6.38808E-05										Ccng1	2.15848	7.71436e-10
Tgtp2	3.36088	2.02697E-06										Osgin1	2.15827	0.0033378
Sgms2	3.35643	1.93144E-07										Fosb	2.15102	0.000495121
Trim10	3.35455	0.0015679										Bhlhe41	2.15076	1.39005e-07
Adamts14	3.3386	2.48222E-06										Tnfrsf10b	2.13716	3.70952e-07
Sprr2g	3.33226	0.000366016										Gcnt4	2.10934	0.000590032
Prrg4	3.32891	1.12315E-05										Gm11974	2.10732	1.65385e-08
Pla1a	3.32831	0.00117679										Frrs1	2.10629	1.57265e-05
Egr1	3.3174	0.000108987										Cox6b2	2.10235	4.16255e-08
Gypa	3.3123	0.00416578										Fam198b	2.09708	6.94519e-05
Apol9b	3.28987	5.93226E-08										Ptgir	2.09307	0.00332756
Klf2	3.27978	4.85218E-06										Anxa3	2.08387	0.000177708
Hhex	3.27498	0.000620581										Oas1a	2.05938	2.16434e-11
Podn	3.2742	1.09953E-07										Mctp2	2.04204	0.0020409
Tmem140	3.2725	0.00477574										Ephx1	2.04115	2.59784e-06
Cdkn1a	3.27159	2.11667E-15										Mlkl	2.03655	0.000301583
Kel	3.2682	0.00145595										Hlx	2.03505	0.00111211
Gpr35	3.26818	0.00250205										Serpine1	2.03094	0.00110546
Mlkl	3.26561	5.54222E-08										Gng11	2.0205	0.000561317
Gal	3.25632	0.00211674										Oasl1	2.01277	4.34497e-11
Serpine1	3.25461	1.37262E-06										Xaf1	2.0084	9.9016e-05
Rhbdl2	3.25438	0.000254975										Scn1b	2.00411	1.24226e-07
Junb	3.22839	5.32779E-08										Trim14	2.00383	0.00192362
Klhdc7a	3.22794	1.27336E-05										Steap3	2.00191	0.00205046
Phf11d	3.22288	0.000820741										Icam1	2.00153	0.000640069
Jph2	3.20745	0.00106301										Tgtp2	1.99123	0.0036938
Wnt10a	3.20355	0.00247505										Ltbp2	1.98887	0.000973049
Tinagl1	3.2003	0.000125913										Slfn5	1.98237	8.25083e-06
Frrs1	3.18741	3.20435E-09										Kcnj4	1.97717	8.74258e-06
Sprr2d	3.18721	6.7093E-05										Myo5c	1.96768	0.000331104
Myo5c	3.17597	5.70919E-08										Itgb3	1.95569	0.00173864
Tnfrsf23	3.16999	1.75465E-05										Arap2	1.95195	4.33736e-05
Tnfrsf10b	3.16349	1.69224E-11										Igfbp7	1.94744	0.000603916
Icam1	3.15814	8.33063E-07										Fam83g	1.94096	0.000717948
Trim6	3.14356	0.000302775										Notum	1.94043	0.00141385
Ano3	3.13736	3.05944E-11										Ecm1	1.9383	0.0020721
Fam83g	3.13527	4.57176E-07										Lpcat2	1.93694	0.0010837
Eda2r	3.13211	3.55644E-14										Dcxr	1.9352	2.253e-06
Gm11974	3.12675	5.78068E-14										Samd9l	1.92946	3.7623e-05
Steap3	3.12277	1.26881E-05										Junb	1.91792	0.000552723
Trim30a	3.11137	1.95685E-13										Lgals3bp	1.91333	1.19881e-07
Ptgir	3.10351	9.68372E-05										Metrnl	1.90604	0.00108158
Rln1	3.10234	0.000277622										Spry4	1.89444	0.000895135
Ugt1a7c	3.09696	0.000743708										Pxdc1	1.89392	0.00133218
Klf14	3.09071	0.000817837										P2ry2	1.89051	0.00171899
Phlda3	3.0868	2.33434E-11										Adcy7	1.87999	0.000394486
Eps8l2	3.07881	3.87387E-05										Zfp365	1.87604	3.91222e-08
Gng11	3.07785	2.05249E-06										Tbc1d2	1.86596	1.43215e-05
Apobr	3.06344	2.55308E-06										Iigp1	1.85831	1.69864e-05
Gcnt4	3.06059	1.01666E-05										Ptpn14	1.85747	0.00306125
Arhgap6	3.05413	0.00133415										Gxylt2	1.85689	0.00175876
Echdc3	3.04938	0.00328582										Rhbdf2	1.83328	4.63324e-06
Serpinb6b	3.04365	0.00209568										Sphk1	1.83149	0.00241082
Bdnf	3.03573	1.43834E-09										Rnf128	1.82608	0.00231175
P2ry12	3.02078	0.00465507										Dhx58	1.82213	8.0722e-05
Kcne4	3.00895	0.00222822										Gatsl3	1.81724	0.000325398
Nptx1	3.00599	0.000111954										Oasl2	1.81719	7.13465e-12
Ier3	3.00506	0.000723397										Serpinb9	1.81492	0.00306146
Baiap2l1	3.00199	0.0036287										Bdnf	1.81457	0.000109071
Pxdc1	2.9932	4.13109E-06										Ripk3	1.79969	0.00154981
Spry4	2.99253	2.05162E-06										Tmem106a	1.79064	0.00051719
Msr1	2.9858	0.00680802										Irgm2	1.78996	2.34072e-05
Map3k6	2.98477	0.00186162										Ggta1	1.78891	4.81894e-07
Rspo4	2.97879	0.0010915										Igfbp3	1.78817	0.00397378
Pqlc3	2.97169	2.71997E-14										Def6	1.78779	0.000500369
Akr1c14	2.96971	0.00890565										Neurl3	1.77762	0.00274879
Cdkn2a	2.96845	0.000124353										Ccbe1	1.77721	0.00155085
Rnf128	2.96629	5.12821E-06										Birc3	1.77491	0.0016767
Ccbe1	2.9634	1.04297E-06										Pvt1	1.77305	1.03911e-05
Sp140	2.96066	1.65832E-05										Mgmt	1.77052	0.00038415
Tbc1d2	2.95553	3.69843E-10										Sat1	1.76866	0.000713592
Igfbp7	2.95153	3.49273E-06										Kcnj5	1.76728	0.000871495
Bhlhe41	2.94885	3.80978E-10										Eva1a	1.76482	0.00228139
Cebpb	2.94593	1.74263E-08										Uap1l1	1.76391	0.000160174
Ecm1	2.93296	3.34409E-05										Dusp5	1.75524	0.000550231
Arhgap27	2.92698	0.00091783										Igtp	1.74369	3.1577e-16
Xaf1	2.9243	6.1106E-07										Dennd2c	1.73967	0.000384347
Fam198b	2.92391	1.52781E-06										Pik3r5	1.73115	0.000423121
Kcnj4	2.92294	5.47761E-09										Slc37a2	1.73045	0.00231455
Htatip2	2.92129	7.19732E-06										Fos	1.72223	0.000109456
Arap2	2.91178	7.0435E-08										Trim7	1.71046	0.000374233
P2ry2	2.90894	1.3042E-05										Irgm1	1.70957	1.68926e-16
Apol9a	2.90695	2.88342E-06										Chchd10	1.69989	9.54521e-05
Egr2	2.90439	0.00724617										Gas6	1.69865	1.53763e-07
Spink2	2.89395	0.00141684										Akap2	1.69469	0.000418987
Hlx	2.89214	5.28429E-05										Tap1	1.6912	5.42997e-11
Aqp5	2.88235	0.00599523										Gpr75	1.68624	2.33661e-05
Sphk1	2.87318	1.67634E-05										Serpine2	1.68345	0.000171579
Rab7b	2.87179	0.00133103										Maff	1.68333	9.4938e-05
Stx11	2.86694	0.000210957										Cebpa	1.6827	0.00128326
Ankrd33b	2.86539	0.00038707										Hecw2	1.67588	6.0553e-05
Esam	2.86126	0.00444448										Ttc12	1.67516	0.00397991
F11r	2.84089	0.000476448										Zc3hav1	1.66797	4.83094e-09
Pycard	2.83993	0.00298891										Ak1	1.66769	6.33047e-06
Ptpn14	2.83566	6.16412E-05										Ptprv	1.66226	0.00111362
Sult2b1	2.83503	0.00468459										Piezo1	1.6588	0.000579348
Zfp365	2.83411	2.22936E-13										Polk	1.65556	2.08058e-07
Mctp2	2.83332	0.000221239										Fam212b	1.65377	7.29116e-06
Ggta1	2.83138	6.89396E-13										Bbc3	1.64843	1.57845e-13
Dusp5	2.82545	4.36702E-07										Cebpb	1.64507	0.00103724
Lrrk2	2.8253	0.000403947										Trim47	1.64278	0.000120174
Arhgdib	2.79767	0.000978918										Gbp2	1.64197	0.000812715
Adcy7	2.79352	3.86448E-06										Smim3	1.63886	0.000472462
Rhbdf2	2.78902	6.76542E-10										Etnk2	1.63179	0.000723344
Metrnl	2.78826	2.91956E-05										Relb	1.63168	0.00248874
Calhm2	2.76889	3.84927E-05										Slc19a2	1.62617	9.49171e-08
Timp1	2.76416	0.000214975										Vgf	1.62254	0.000372744
Cpeb1	2.76328	1.19472E-08										Ugt1a6b	1.61961	0.00372258
Adam33	2.75893	0.000857846										Acy3	1.61652	0.00324103
Slfn5	2.75537	1.03833E-07										Ptp4a3	1.61277	1.88725e-06
Atg9b	2.75119	0.00302804										Ddx60	1.612	6.14372e-05
Rassf5	2.72026	0.000114053										Lamc2	1.60503	0.00161287
Scn1b	2.71956	1.40535E-09										Gbp3	1.60354	8.17659e-09
Fos	2.71926	4.58931E-08										Lrrc32	1.59872	0.000487893
Neurl3	2.65423	8.89169E-05										Pvr	1.59599	0.000427886
Cebpa	2.65143	5.76267E-06										Gm11549	1.59307	0.00323152
Gatsl3	2.64896	5.57638E-06										Col5a3	1.59146	0.000447731
Card10	2.64251	1.41404E-05										Parp10	1.591	4.7102e-06
Ripk3	2.63677	6.43343E-05										B2m	1.58607	2.56466e-06
Pllp	2.62754	0.00193209										Aim2	1.58465	0.00109036
Lamc2	2.62375	2.96407E-06										Tfap2e	1.58125	6.76089e-05
Akap2	2.6205	1.68187E-06										Sesn2	1.57918	3.36223e-07
Ankrd37	2.61988	0.00123755										Tap2	1.57789	0.000101687
Nupr1	2.61879	1.31025E-07										Psmb8	1.57786	0.000287542
Ell2	2.61782	2.16134E-06										Gbp7	1.5742	1.03004e-07
Gm15417	2.61527	2.25984E-07										Cyba	1.57209	0.00159435
Cnbd2	2.61423	8.37896E-08										H2-T9	1.56063	0.0012834
Birc3	2.6083	6.98513E-05										H2-T10	1.55496	0.000155732
Lgals3bp	2.60668	1.73747E-09										Synm	1.55148	2.11743e-08
Cox6b2	2.5181	2.18575E-07										Nupr1	1.54148	0.00074775
Lgr6	2.51632	0.00744084										Cbr3	1.54024	0.00385193
Synj2	2.51579	4.82945E-07										Npas1	1.53462	0.00234725
Ddx60	2.50675	4.70178E-08										Creb3l1	1.53244	6.99765e-06
Eif4ebp1	2.50578	4.94114E-15										Rhod	1.53018	0.00216581
Gm10825	2.03478	0.00293428										Plxdc2	1.52999	0.000260802
Arhgef5	2.03404	7.07351E-05										Aen	1.52993	4.22149e-08
Ltbp2	2.03344	4.80995E-06										Gm15417	1.52769	0.0013125
Igfbp3	2.03029	5.58985E-06										Il3ra	1.52677	0.00192953
Cyp1a1	2.02087	1.35144E-05										Ckmt1	1.52417	9.83019e-06
Ccng1	1.94537	5.38212E-13										Fxyd7	1.51597	0.00357544
Hmga2	1.94163	0.00025639										Nox4	1.51192	0.00117039
Serpinb9	1.94143	1.01594E-05										Tspo	1.50346	0.000877388
Steap1	1.93799	0.00112624										Bmp3	-1.5617	0.000114127
Capg	1.93569	7.6844E-05										Stag3	-1.56831	0.000626729
Nqo1	1.93495	0.000387062										Slc30a10	-1.57173	0.000185677
Samd9l	1.93453	2.16056E-08										Hes5	-1.59051	0.000465025
Mapkapk3	1.93411	1.57643E-08										Satb2	-1.59983	4.73258e-05
Maff	1.82485	1.34324E-09										Sh2d4b	-1.60091	0.00271111
Exoc3l4	1.8183	7.47531E-05										Rhbdl3	-1.61688	0.000135954
Ephx1	1.81563	2.99163E-08										Adamts18	-1.64615	0.000229317
Def6	1.80847	8.92533E-07										Prelp	-1.68305	0.000128937
Lad1	1.80371	0.013564										Neurog1	-1.70461	0.00224746
Col5a3	1.80162	5.51625E-09
Uap1l1	1.80124	6.88042E-08
Trim47	1.74785	3.06737E-09
Clec1a	1.74664	0.00275323
Ms4a7	1.74377	0.00864824
Rinl	1.73776	0.00707085
Relb	1.73705	3.12209E-06
Dennd2c	1.73678	5.72861E-07
Pdlim2	1.73368	0.000259479
Emp3	1.73279	0.000228406
Ampd3	1.73241	0.00254366
Bean1	1.72993	9.07083E-05
Vgf	1.72679	4.23451E-08
Pvt1	1.72605	1.91672E-09
Tmie	1.72157	0.00996568
Crhbp	1.71735	0.000137604
Vwa2	1.71478	0.000993085
Pvr	1.71291	3.13012E-08
Htr1b	1.70085	0.00607253
Phospho1	1.69511	5.62081E-05
Cebpd	1.69126	5.55679E-05
Plek2	1.68831	0.00736643
Sp100	1.68596	0.00366615
Piezo1	1.68445	5.54925E-07
Ugt1a6b	1.68409	1.00224E-05
Irgm2	1.68246	2.98752E-08
Oas1a	1.67859	5.61742E-13
Polk	1.66048	6.9271E-14
Ptrh1	1.65962	1.74993E-05
Dusp2	1.6586	0.00119339
Gxylt2	1.60644	0.000207318
Igtp	1.60602	1.51809E-26
Serpine2	1.59745	3.91013E-07
Epyc	1.59742	0.00119913
Myof	1.59095	0.00570334
Cobll1	1.59067	5.58043E-08
Epsti1	1.58985	0.0131729
Trim14	1.58311	0.00109747
Gbp5	1.57553	0.00309241
Eva1a	1.57276	0.00013188
Bbc3	1.56457	6.87425E-24
Oasl1	1.56376	1.00016E-11
Zc3hav1	1.55859	4.36975E-15
Sat1	1.54604	3.69511E-05
Dcxr	1.5435	3.62669E-07
Kcnj5	1.53472	5.25545E-05
Gas6	1.53054	1.95495E-11
Hecw2	1.52911	1.69956E-07
Aspdh	-2.50978	0.0127953
Fbxl22	-2.51489	3.14868E-08
Spaca6	-2.52577	0.00831099
Rhbdl3	-2.58479	6.92268E-08
Pdzph1	-2.59009	2.97206E-05
Msx3	-2.59111	1.50555E-05
Gm11627	-2.6343	0.00042811
Mlxipl	-2.70957	0.00763279
Egfl6	-2.83098	0.00158132
Prelp	-2.83443	1.06753E-08
Hes5	-2.87323	2.2334E-09
Pcdha7	-3.01167	0.00366359
Lrrc17	-3.01674	3.57499E-09
Fam228a	-3.18073	0.007503
Gucy1b2	-3.43454	4.73901E-06
Sebox	-3.57013	0.0128259
Neurog1	-3.63085	1.80505E-09
Olfml1	-3.67756	0.0122867
Pax6	-3.70729	0.00366013
Hsd11b1	-3.88692	0.00140296
Pmfbp1	-4.85024	0.00901659
Hpse2	-5.24236	0.01297
Thegl	-5.27243	0.0038603
Tbx5	-5.3526	0.00497053

## Sheet: GO
Regulation of cell death
Gene ID	log2FoldChange R326H	log2FoldChange R376C	log2FoldChange R488H	log2FoldChange T532M
Htatip2	2.92129
Timp1	2.76416
Plac8				2.82738
Ckmt1				1.52417
Bbc3	1.56457			1.64843
Mgmt				1.77052
Cebpb	2.94593	1.71382		1.64507
Bdkrb2	3.7194	1.77973		2.24518
Tnfrsf12a				2.38499
Sfn	3.98641			2.77302
Pmaip1	3.48215			2.41526
Lrrk2	2.8253
Phlda3	3.0868	1.98584	1.61149	2.25441
Steap3	3.12277			2.00191
Rln1	3.10234
Ngf	3.39657	1.66965
Nupr1	2.61879			1.54148
Serpine1	3.25461			2.03094
Nox4				1.51192
Spp1	4.18855			2.69892
Ier3	3.00506
Atm				1.55496
Ripk3	2.63677			1.79969
Foxq1	3.93204			2.88047
Atf3	3.65919	1.95058	1.14927	2.44053
Cdh5	4.09839			2.7984
Pycard	2.83993			2.34661
Nqo1	1.93495
Cdk1			1.70867
Icam1	3.15814			2.00153
Fas				2.49226
Hmga2	1.94163
Tnfrsf10b	3.16349	1.88186		2.13716
Akr1c14	2.96971
Calhm2	2.76889	1.95556		2.23445
Gal	3.25632
Egr1	3.3174			2.41824
Ptgs2	3.42826	1.55352		2.33704
Birc3	2.6083			1.77491
Spink2	2.89395			2.22247
Serpinb9b	6.34194
Lgals3	3.84672	1.69517		2.58495
Tnfrsf23	3.16999			2.19266
Fosl1	5.16576			3.48886
Sphk1	2.87318			1.83149
Gas6	1.53054	1.51227		1.69865
Cdk4			1.90352
Sp100	1.68596
Gbp3		1.62661		1.60354
Bdnf	3.03573	1.92545		1.81457
Cdkn1a	3.27159	1.58207	1.60186	2.39442
Osgin1	3.52743			2.15827
Card10	2.64251
Gbp5	1.57553			2.19909
Gbp2		1.66201	1.71592	1.64197
Igfbp3	2.03029			1.78817
Cdsn	3.67584
Zfp750	4.08018			3.32685
Tspo				1.50346
Cdkn2a	2.96845			2.18864
Fgf21	3.76466
Serpinb9	1.94143			1.81492
Ace		1.59575	1.21233	2.20417
Ccng1	1.94537	1.9047	1.37684	2.15848
Creb3l1				1.53244
Cellular response to stress
Gene ID	log2FoldChange R326H	log2FoldChange R376C	log2FoldChange R488H	log2FoldChange T532M
Aen				1.52993
Aim2				1.58465
Uap1l1	1.80124	1.60258		1.76391
Ugt1a6b	1.68409			1.61961
Ugt1a7c	3.09696			2.49673
Vwa2	1.71478			2.37125
Aqp3	3.82982			2.85164
Aqp5	2.88235
Ass1			1.48361	2.56768
Gm11974	3.12675	1.9435	1.52073	2.10732
Hspb7	3.66145
Atr	2.8418	1.57921	1.69041	2.6912
Gm15417	2.61527	1.63045	1.64208	1.52769
Gng11	3.07785			2.0205
Gpr75				1.68624
Gprc5a	4.38001			3.00829
Gsta1	5.04904		3.16915	3.46934
Gsta3	4.36442	2.17718	2.27793	3.27169
Cdkn2b	3.37627			1.85665
Mocos	3.92522
Ms4a7	1.74377
Msln	4.49031
Msr1	2.9858			2.74611
Crhbp	1.71735
Epha2	3.55195			2.43006
Cpeb1	2.76328
Fos	2.71926			1.72223
Gxylt2	1.60644			1.85689
Gypa	3.3123
Nipal1	4.14552			2.61919
Klf2	3.27978
Nov	3.43692			2.18501
Map3k6	2.98477
Npas1				1.53462
Mmp3	4.23366			2.86162
Myof	1.59095
Nptx1	3.00599
Sp140	2.96066
Parp10	3.55961	1.90884	1.76988	2.90996
Sprr1a				4.28189
Sprr2d	3.18721			2.32658
Sprr2g	3.33226			2.71567
Polk	1.66048	1.54407		1.65556
Prelp	-2.83443	-2.04873	-1.72538	-1.68305
Ptgs2	4.03399			2.58261
Ptprv				1.66226
St14	4.34904	2.53837		3.12291
Relb	1.73705			1.63168
Rev1
Ripk3	4.1924	1.81621	1.57037	2.243
Serpinb6b	3.04365
Sesn2				1.57918
Steap1	1.93799
Stx11	2.86694
Synj2	2.51579
Synm				1.55148
Tbc1d2	2.95553	1.58717		1.86596
Tfec	3.83123
Tinagl1	3.2003
Tmem106a				1.79064
Tmem140	3.2725
Tmem236	5.14955
Tmie	1.72157
Tmem117		1.55484	1.61287
Positive regulation of DNA damage response, signal transduction by p53 class mediator
Gene ID	log2FoldChange R326H	log2FoldChange R376C	log2FoldChange R488H	log2FoldChange T532M
Agpat9	3.66264			2.48545
Tnnc1		1.72193		2.38314
Tnxb	3.57012
Arhgdib	2.79767
Arhgef5	2.03404
DNA-PK	1.68246	1.79302	1.67857	1.78996
Dnmt3l	4.22171
Iigp1		1.73204		1.85831
Il3ra				1.52677
Jph2	3.20745			2.67822
Junb	3.22839			1.91792
Kcne4	3.00895			2.49814
Kcnj4	2.92294		1.69584	1.97717
Kcnj5	1.53472			1.76728
Kel	3.2682
Dusp2	1.6586
Dusp5	2.82545		1.19147	1.75524
Dusp9	3.6506
Eda2r	3.13211	1.73053	1.70137	2.36083
Ttc12				1.67516
Eps8l2	3.07881
F11r	2.84089
Fam110c	6.12821	3.3152		4.71658
Perp	3.65978	1.60113	1.67313	2.51312
Phf11d	3.22288
Gdf15	4.22236	1.85196		2.99719
Gpnmb	3.61057	1.81179		2.55476
Gpr35	3.26818
Hcrtr1	3.65758
Lrrc32				1.59872
Igtp	1.60602	1.60109	1.74921	1.74369
Irgm1		1.62199	1.89911	1.70957
Lif	4.38345	2.2929	2.27023	2.94916
Klhdc7a	3.22794			2.22623
Klrg2	4.10101			3.27478
Krt19				2.71393
Krt8		2.21414		2.80886
Lad1	1.80371
Lpcat2			-1.52842	1.93694
Npr1	3.54442		1.83302	2.23778
Mall	4.44809
P2ry12	3.02078
Pde8a	3.43037			2.55768
Pik3r5				1.73115
Ltbp2	2.03344			1.98887
Ly6a	4.50053			3.71721
Ptp4a3			1.89134	1.61277
Mapkapk3	1.93411	1.93389	1.50741	2.2432
Mctp2	2.83332			2.04204
Mlkl	3.26561			2.03655
Serpine2	1.59745		1.6365	1.68345
Slc19a2		1.55913	1.61313	1.62617
Slc30a10		1.6296		-1.57173
Slc37a2		1.5178		1.73045
Spry4	2.99253		2.1214	1.89444
Ptpn14	2.83566			1.85747
Ptprv				1.66226
Ptrh1	1.65962
Pvr	1.71291			1.59599
Pvt1	1.72605	1.658	1.70155	1.77305
Pxdc1	2.9932			1.89392
Tmem106a				1.79064
Trim30a	3.11137	1.69495	1.66543	2.50327
Trim6	3.14356
Zc3hav1	1.55859	1.70166	1.57949	1.66797
Regulation of cell migration
Gene ID	log2FoldChange R326H	log2FoldChange R376C	log2FoldChange R488H	log2FoldChange T532M
Pou2af1	4.1216
Pqlc3	2.97169	1.7925	1.75469	2.17794
Anxa8	5.68822			3.74327
Neurl3	2.65423			1.77762
Neurod6			-1.70156
Myo5c	3.17597	1.78287		1.96768
Cbr3			1.32341	1.54024
Car6		3.00729		3.79113
Col5a3	1.80162			1.59146
Piezo1	1.68445			1.6588
Ephx1	1.81563	1.79865	1.2473	2.04115
Fam198b	2.92391	1.98995		2.09708
Frrs1	3.18741	1.78042		2.10629
Fxyd5	3.95306			2.60541
Fxyd7				1.51597
Igfbp7	2.95153			1.94744
Layn	3.44243			2.28425
Gatsl3	2.64896			1.81724
Lgr6	2.51632
Mmp1a	4.66291			3.22972
Mmp1b	4.78796	2.49041		3.2972
Nov	3.43692			2.18501
Ankrd33b	2.86539
Ankrd37	2.61988
Ano3	3.13736	1.64612	1.52864	2.30999
Fam198b	2.92391	1.98995		2.09708
Fam212b		1.59668	1.27616	1.65377
Fam83f	4.94641			3.65252
Fam83g	3.13527			1.94096
Vgf	1.72679			1.62254
Rhod				1.53018
Wnt10a	3.20355
Tuba8	5.80251
Wnt9				1.56063
Xaf1	2.9243	1.90594		2.0084
Hsd11b1	-3.88692
Wnt8b			-1.55314
Olfml1	-3.67756
Neurog1	-3.63085	1.79289		-1.70461
Adamtsl5	3.96813			-1.64615
Sh2d4b				-1.60091
Satb2				-1.59983
Stag3				-1.56831
Bmp3				-1.5617
Gm11627	-2.6343
Msx3	-2.59111
Pdzph1	-2.59009
Rhbdl3	-2.58479			-1.61688
Spaca6	-2.52577
Fbxl22	-2.51489
Aspdh	-2.50978
Thegl	-5.27243
Sebox	-3.57013
Gucy1b2	-3.43454
Fam228a	-3.18073
Egfl6	-2.83098
Macromolecule modification
Gene ID	log2FoldChange R326H	log2FoldChange R376C	log2FoldChange R488H	log2FoldChange T532M
Cyp1a1	2.02087			2.17838
Dcxr	1.5435	1.57441	1.50111	1.9352
Ddit4l	1.79646		1.5477	1.89496
Ddx3y	5.34107	3.04318	2.4085	3.15266
Ddx60	2.50675	1.79902	1.19174	1.612
Def6	1.80847			1.78779
Dennd2c	1.73678			1.73967
Dhh	3.57311		1.91425	2.36409
Dhrs9	5.4895
Dhx58			1.17522	1.82213
Cst6	4.46454	2.54375	2.49696	3.34278
Atg9b	2.75119
Acy3			1.00289	1.61652
Adam33	2.75893
Adamts14	3.3386			2.32242
Adamts18
Adcy7	2.79352			1.87999
Arap2	2.91178	1.8598	1.35221	1.95195
Baiap2l1	3.00199
Bean1	1.72993
Capg	1.93569
Eif4ebp1	2.50578
Ell2	2.61782
Emp3	1.73279
Epb4.2	3.62953
Pde8a	3.43037			2.55768
Pdlim2	1.73368
Pla2g4b	9.28565	9.27168	8.28565	9.69693
Pmfbp1	-4.85024
Podn	3.2742	1.67733	1.50275	2.34618
Prnd	4.85034
Prrg4	3.32891			2.34076
Psg17	5.59176	4.42173	1.74443	4.63423
Psg20	4.60317	1.74094		1.57786
Psmb8
Ptgir	3.10351			2.09307
Rinl	1.73776
Rhbdf2	2.78902	1.6859	1.90873	1.83328
Rhbdl2	3.25438
Tfpi2	5.59706			4.26999
Tgtp1	3.74986	2.19899		2.92914
Tgtp2	3.36088			1.99123
Thbd	3.66479			2.30325
Positive regulation of cell proliferation
Gene ID	log2FoldChange R326H	log2FoldChange R376C	log2FoldChange R488H	log2FoldChange T532M
Echdc3	3.04938
Areg	6.36923			3.90018
Arhgap22	3.63397			2.27732
Arhgap27	2.92698
Arhgap6	3.05413
Chchd10		1.52752		1.69989
Chrna1	3.85991
Ck2		1.53592		1.57789
Cyba				1.57209
Ecm1	2.93296			1.9383
Ereg	5.7816			3.78723
Esm1	3.73136			2.8357
Espn	3.86695
Rnf128	2.96629			1.82608
Robo4	5.6328
Rsad2		1.65508	1.66833
Rspo4	2.97879			2.29638
Samd9l	1.93453	1.92482		1.92946
Sat1	1.54604			1.76866
Gm14137	4.28353
Hes5	-2.87323			-1.59051
Hlx	2.89214		1.73495	2.03505
Hpse2	-5.24236
Htr1b	1.70085
Lamc2	2.62375			1.60503
Lgals3bp	2.60668	1.72874	1.55126	1.91333
Mlxipl	-2.70957
Mmp12	4.83185	2.53289	2.0951	3.21537
Mlkl	3.26561			2.03655
Mmp10	5.46949			3.82429
P2ry2	2.90894			1.89051
Pax6	-3.70729
Plau	4.38457			3.01491
Plek2	1.68831
Prl8a9	7.10612
Mmp13	5.03338	2.9052	2.23421	3.60594
Scn1b	2.71956	1.64959	1.80463	2.00411
Tcea3	3.43808			2.76669
Tead4	3.80047
Tfap2e				1.58125
Tbx5	-5.3526
Regulation of neuroinflammatory response
Gene ID	log2FoldChange R326H	log2FoldChange R376C	log2FoldChange R488H	log2FoldChange T532M
Oas1a	1.67859			2.05938
Oas1g				2.52826
Sigirr	3.65251
Alox5	3.65805			2.52807
Slfn10	3.4409	1.78408		2.63718
Slfn3	4.96164
Slfn5	2.75537		1.94028	1.98237
Smim3		1.62934		1.63886
Sncg	3.6333		1.82135	2.94425
Soat2	4.46048		1.50777
Cox6b2	2.5181	1.60056	1.33936	2.10235
Cebpa	2.65143			1.6827
Cebpd	1.69126
Fabp4	6.69548
Clec1a	1.74664
Cnbd2	2.61423
Cobll1	1.59067
Capg	1.93569
Metrnl	2.78826			1.90604
Muc19	6.4406
Gbp7		1.65466		1.5742
Gbp9		1.67564
Gcnt4	3.06059			2.10934
Ggta1	2.83138	1.71563	1.67402	1.78891
Gjb3	3.60968			2.68114
Gm10639	5.87919			4.20097
Gm10825	2.03478
Gm11549				1.59307
Wfdc1	4.99057
Zbp1	3.58032			2.69985
Positive regulation of cell phosphorylation
Gene ID	log2FoldChange R326H	log2FoldChange R376C	log2FoldChange R488H	log2FoldChange T532M
Apobr	3.06344			2.16363
Apol9a	2.90695	1.98196		2.24629
Apol9b	3.28987	1.95329		2.34519
Ampd3	1.73241
Ak1				1.66769
Akap2	2.6205			1.69469
Epsti1	1.58985
Epyc	1.59742
Esam	2.86126
Etnk2				1.63179
Eva1a	1.57276			1.76482
Exoc3l4	1.8183
Plin4	3.6253
Pllp	2.62754
Plxdc2				1.52999
Trim63	3.46707			2.46756
Trim7			1.93156	1.71046
Parp12	4.08955	2.35972	1.70027	3.4876
Parp14	3.08576	1.97323		3.3871
Pik3r5				1.73115
Pla1a	3.32831			2.73729
Trim10	3.35455
Trim14	1.58311	1.648		2.00383
Trim47	1.74785			1.64278
Trim6
Rasef	3.5219
Rasl10a	3.99132
Rassf5	2.72026
Regulation of gliogenesis
Gene ID	log2FoldChange R326H	log2FoldChange R376C	log2FoldChange R488H	log2FoldChange T532M
Abcb1b	3.44616	2.01159	1.74158	2.35351
Angpt2	3.38558	1.9367	1.91792	2.31701
Anxa3	3.47532			2.08387
B2m		1.51281		1.58607
Bhlhe41	2.94885	1.7892	1.27818	2.15076
Ccbe1	2.9634			1.77721
Cdk18	3.60469			3.57847
Cebpd	1.69126
Hecw2	1.52911	1.52022	1.89079	1.67588
Egr2	2.90439
Hoxb9	5.61006
Fosb	3.49429			2.15102
Hhex	3.27498			2.83689
Klf14	3.09071
Lrrc17	-3.01674
Maff	1.82485			1.68333
Nkx6-1	3.89792
Notum				1.94043
Phospho1	1.69511
Rab7b	2.87179
Sgms2	3.35643			2.1909
Sult2b1	2.83503
Zfp365	2.83411	1.65853	1.56298	1.87604
